# Supplementary material for: Glioblastoma Surgery Imaging–Reporting and Data System: Validation and Performance of the Automated Segmentation Task
Source: Cancers (Basel). 2021 Sep 17;13(18):4674. doi: 10.3390/cancers13184674 (PMC8465753; doi:10.3390/cancers13184674)
Supplement: Supplementary file 1 [file cancers-13-04674-s001.zip]

Archive with 1 entries (1 files):
- cancers-1342385-supplementary.pdf
